# Supplementary material for: Sexual and addictive risk behaviors and sexually transmitted infections in illegal gold miners in French Guiana: A multicenter observational study
Source: PLoS One. 2022 Sep 29;17(9):e0272932. doi: 10.1371/journal.pone.0272932 (PMC9522014; doi:10.1371/journal.pone.0272932)
Supplement: S1 Dataset — (XLSX) [file pone.0272932.s001.xlsx]

## Sheet: Feuil1
sex	age_cat	education	time in gold mining	time in the last mine	mobility of activity on mine	distance to the mine	number mines worked the last three years	number of stays outside forest the last year	number of partners last year	commercial sex	condom use last intercourse	condom bought	hcv	hiv	hbv	test treponemal	non treponemal test	sti	previous HIV testing	date of HIV testing	result of HIV testing	frequence of OH consumption	nb of drink in a day	nb of drink on OH occasion	marijuana	crack	cocaine	tabac	nb of cigarettes a day	age start smoking
woman	30-44	2	<=10 ans	0.50	no mobile	>=1 day	<=3	10	1	no	no		negative	negative	negative	negative	9	no STI	yes	2018	negative	2	2	1	3	3	3	2	10	17
woman	30-44	2	<=10 ans	0.08	no mobile	included on site or dnk	<=3	2	1	no	no		negative	negative	negative	negative	9	no STI	yes	2019	negative	1	5	2	3	3	3	1
woman	30-44	2	<=10 ans	0.50	no mobile	>=1 day	<=3	0	1	no	no		negative	negative	negative	negative	9	no STI	yes	2019	negative	1	1	1	3	3	3	1
woman	30-44	2	<=10 ans	0.05	no mobile	>=1 day	>3mines	1	1	no	no		negative	negative	negative	positive	negative	>=1 STI	yes	2019	negative	1	3	2	3	3	3	2	20	14
woman	30-44	2	>10 ans	0.08	no mobile	<1 day	<=3	1	1	no	no		negative	negative	negative	negative	9	no STI	yes	2014	negative	0	0	1	3	3	3	1
woman	45-62	2	>10 ans	0.08	no mobile	<1 day	>3mines	12	1	no	do not want to answer	dnk	negative	negative	negative	positive	negative	>=1 STI	no			1	5	3	0	3	3	2	6	22
woman	18-29	2	<=10 ans	0.25	no mobile	<1 day	<=3	2	1	I have been paid	yes	yes	negative	negative	negative	negative	9	no STI	no			4	5	5	1	3	3	2	20	17
woman	18-29	1	<=10 ans	1.00	no mobile	>=1 day	<=3	3	2	no	yes	no							yes	2019	negative		1	2	3	3	3	2	3	12
woman	30-44	2	<=10 ans	0.25	no mobile	>=1 day	<=3	4	0	dnk	dnk	dnk	negative	negative	negative	positive	negative	>=1 STI	yes	2019	negative	2	3	2	3	3	3	2	20	14
woman	30-44	2	<=10 ans	0.04	no mobile	>=1 day	>3mines	4	1	no	yes	yes	negative	negative	negative	negative	9	no STI	yes	2018	negative	1	5	3	3	3	3	1
woman	18-29	2	<=10 ans	0.25	mobile	>=1 day	<=3	2	2	no	yes	no	negative	negative	negative	negative	9	no STI	yes	2019	negative	1	1	1	3	3	3	1
woman	30-44	2	>10 ans	0.08	no mobile	<1 day	<=3	3	1	no	no		negative	negative	negative	positive	negative	>=1 STI	yes	2018	negative	1	2	1	3	3	3	2	2	14
woman	30-44	2	<=10 ans	2.00	no mobile	>=1 day	<=3	1	1	do not want to answer	yes	yes							do not want to answer				0	1	3	3	3	1
woman	30-44	1	>10 ans	1.50	mobile	<1 day	<=3	12	1	no	no		negative	negative	negative	negative	9	no STI	yes	2015	negative	2	5	3	3	3	3	1
woman	45-62	2	>10 ans	0.50	no mobile	<1 day	>3mines	4	0	no	yes	no	negative	negative	negative	negative	9	no STI	yes	2018	negative	0	0	1	3	3	3	2	20	17
woman	30-44	2	<=10 ans	0.67	no mobile	<1 day	>3mines	2	1	no	no		negative	negative	negative	negative	9	no STI	yes	2019	negative	1	3	2	3	3	3	1
woman	18-29	0	>10 ans	3.00	no mobile	>=1 day	<=3	1	1	no	no		negative	negative	negative	positive	negative	>=1 STI	no			1	3	2	3	3	3	1
woman	30-44	2	<=10 ans	0.67	no mobile	>=1 day	<=3	2	1	no	no		negative	negative	negative	negative	9	no STI	yes	2019	negative	1	1	1	3	3	3	1
woman	45-62	0	<=10 ans	1.50	no mobile	<1 day	>3mines	1	1	no	yes	no	negative	negative	negative	positive	negative	>=1 STI	yes	2019	negative	3	5	4	3	3	3	2	10	12
woman	30-44	3	>10 ans	4.58	mobile		<=3	4	1	no	no		negative	negative	negative	negative	9	no STI	yes	2018	negative	0	0	1	3	3	3	1
woman	18-29	2	<=10 ans	0.42	no mobile	>=1 day	<=3	2	1	no	yes	no							yes	2018	negative		0	1	3	3	3	1
woman	30-44	2	<=10 ans	0.17	mobile	>=1 day	<=3	4	1	no	no		negative	negative	negative	negative	9	no STI	yes	2017	negative	0	0	1	3	3	3	1
woman	18-29	2	<=10 ans	0.08	no mobile	>=1 day	<=3	3	3	no	no		negative	negative	negative	negative	9	no STI	yes	2017	ne sait pas	2	5	3	3	3	3	2	20	19
woman	30-44	1	<=10 ans	0.42	no mobile	>=1 day	<=3	1	1	missing data	yes								no				5	2	9	9	9	3
woman	45-62	2	>10 ans	0.17	no mobile	included on site or dnk	>3mines	4	1	no	no		negative	negative	negative	positive	negative	>=1 STI	yes	2019	negative	1	1	2	3	3	3	1
woman	30-44	2	<=10 ans	0.17	no mobile	<1 day	<=3	6	1	no	no		negative	negative	negative	positive	negative	>=1 STI	yes	2019	negative	1	1	1	3	3	3	9
woman	30-44	1	>10 ans	14.00	mobile	>=1 day	>3mines	3	2	no	no								yes	2017	negative		0	1	3	3	3	1
woman	45-62	1	<=10 ans	0.02	no mobile	included on site or dnk	<=3	2	1	no	no		negative	negative	negative	negative	9	no STI	yes	2018	negative	1	5	2	3	3	3	1
woman	30-44	1	<=10 ans	0.17	no mobile	>=1 day	<=3	36	1	no	no		negative	negative	negative	negative	9	no STI	yes	2019	negative	0	0	1	3	3	3	1
woman	18-29	2	<=10 ans	0.33	mobile	<1 day	<=3	2	1	no	no		negative	negative	negative	negative	9	no STI	yes	2019	negative	1	5	2	3	3	3	1
woman	45-62	1	>10 ans	0.50	no mobile	>=1 day	<=3	5	1	no	yes	yes	negative	negative	negative	negative	9	no STI	yes	2019	negative	0	0	1	3	3	3	9
woman	18-29	2	<=10 ans	0.17	mobile	>=1 day	<=3	1	6	no	yes	yes	negative	negative	negative	negative	9	no STI	yes	2019	negative	4	5	5	3	3	3	1
woman	30-44	2	<=10 ans	0.17	no mobile	>=1 day	<=3	6	1	no	no		negative	negative	negative	negative	9	no STI	yes	2019	negative	0	0	1	3	3	3	1
woman	45-62	2	<=10 ans	0.33	no mobile	included on site or dnk	>3mines	2	1	no	no		negative	negative	negative	negative	9	no STI	yes	2018	negative	1	2	1	3	3	3	1
woman	30-44	1	>10 ans	1.67	no mobile	>=1 day	<=3	4	1	no	no		negative	negative	negative	negative	9	no STI	yes	2018	negative	1	5	2	3	3	3	1
woman	18-29	2	<=10 ans	3.00	no mobile	>=1 day	<=3	4	1	no	yes	yes	negative	negative	negative	negative	9	no STI	yes	2018	negative	1	3	1	3	3	3	1
woman	30-44	1	>10 ans	15.00	no mobile	>=1 day	<=3	1	1	no	yes	no							yes	2018	negative		3	5	3	3	3	2	20	11
woman	30-44	2	>10 ans	2.00	no mobile	>=1 day	<=3	2	1	no	no		negative	negative	negative	negative	9	no STI	yes	2008	negative	1	5	2	3	3	3	1
woman	30-44	2	>10 ans	2.75	no mobile		>3mines	2	2	I have been paid	yes	yes	negative	negative	negative	negative	9	no STI	yes	2018	negative	3	3	4	3	3	3	2	5	18
woman	18-29	2	<=10 ans	0.04	no mobile	>=1 day	<=3	5	1	no	yes	yes	negative	negative	negative	negative	9	no STI	yes	2019	negative	0	0	1	3	3	3	1
woman	30-44	2	>10 ans	0.58	no mobile	>=1 day	>3mines	2	1	no	yes	yes	negative	negative	negative	negative	9	no STI	yes	2019	negative	2	5	4	3	3	3	1
woman	30-44	2	<=10 ans	5.00	mobile	<1 day	<=3	36		no	no		negative	negative	negative	positive	negative	>=1 STI	yes	2018	negative	2	2	2	3	3	3	1
woman	45-62	0	<=10 ans	2.00	no mobile	>=1 day	<=3	1	0	missing data	dnk								yes	2018	ne sait pas		5	4	3	3	3	2	20	12
woman	45-62	2	>10 ans	2.00	mobile	<1 day	<=3	24	1	no	no		negative	negative	negative	negative	9	no STI	yes	2019	negative	1	3	2	3	3	3	2	20	17
woman	30-44	2	>10 ans	0.67	mobile	>=1 day	<=3	3		no	no		negative	negative	negative	positive	negative	>=1 STI	yes	2018	negative	1	5	2	3	3	3	1
woman	30-44	2	<=10 ans	0.42	mobile	>=1 day	<=3	24	2	no	no		negative	negative	negative	negative	9	no STI	yes	2019	negative	1	2	2	3	3	3	1
woman	30-44	2	<=10 ans	0.92	no mobile	>=1 day	<=3	2	1	no	yes	yes	negative	negative	negative	positive	negative	>=1 STI	yes	2018	negative	1	5	3	3	3	3	1
woman	18-29	1	<=10 ans	1.00	no mobile	>=1 day	<=3	12	1	no	no								yes	2019	negative		1	2	3	3	3	1
woman	30-44	2	<=10 ans	0.83	mobile	>=1 day	<=3	12	1	no	no		negative	negative	negative	negative	9	no STI	yes	2019	negative	1	1	1	3	3	3	1
woman	30-44	2	<=10 ans	0.33	no mobile	included on site or dnk	<=3	1	1	no	yes	yes	negative	negative	negative	negative	9	no STI	yes	2019	negative	1	1	1	3	3	3	1
woman	18-29	2	<=10 ans	0.50	mobile	>=1 day	<=3	2	1	no	no		negative	negative	negative	negative	9	no STI	yes	2019	negative	3	2	4	3	3	3	1
woman	30-44	2	>10 ans	3.00	mobile	>=1 day	<=3	12	1	no	yes	yes	negative	negative	negative	negative	9	no STI	yes	2016	negative	0	0	1	3	3	3	2	7	18
woman	30-44	2	>10 ans	0.17	no mobile	<1 day	<=3	12	1	no	no		negative	negative	negative	negative	9	no STI	yes	2017	negative	0	0	1	3	3	3	1
woman	18-29	2	<=10 ans	5.00	mobile	>=1 day	<=3	1	1	no	no		negative	negative	negative	negative	9	no STI	yes	2018	negative	1	5	2	3	3	3	2	6	20
woman	45-62	2	<=10 ans	0.33	no mobile	<1 day	<=3	10	1	no	no		negative	negative	negative	positive	negative	>=1 STI	yes	2018	negative	0	0	1	3	3	3	1
woman	18-29	2	<=10 ans	8.00	no mobile	<1 day	<=3	12	1	no	yes	no	negative	negative	negative	negative	9	no STI	yes	2019	negative	1	1	2	0	3	3	1
woman	30-44	2	>10 ans	2.00	no mobile	included on site or dnk	<=3	6	1	no	no		negative	negative	negative	negative	9	no STI	yes	2019	negative	0	0	1	3	3	3	2	20	22
woman	45-62	1	>10 ans	1.17	no mobile	>=1 day	>3mines	1	1	no	yes	yes	negative	negative	negative	negative	9	no STI	yes	2016	negative	3	5	4	3	3	3	2	10	23
woman	45-62	2	<=10 ans	0.33	no mobile	included on site or dnk	>3mines	12	1	no	no		negative	negative	negative	negative	9	no STI	yes	2019	negative	1	1	1	3	3	3	1
woman	45-62	2	<=10 ans	3.00	no mobile	<1 day	<=3	2	1	no	no		negative	negative	negative	negative	9	no STI	yes	2015	negative	0	0	1	3	3	3	9
woman	30-44	2	<=10 ans	0.08	no mobile	>=1 day	<=3	2	1	no	no		negative	negative	negative	negative	9	no STI	yes	2017	negative	2	5	4	3	3	3	2	15	21
woman	30-44	2	<=10 ans	5.33	mobile	<1 day	<=3	24	1	no	no		negative	negative	negative	negative	9	no STI	yes	2019	negative	3	2	4	3	3	3	1
woman	18-29	1	<=10 ans	0.25	no mobile	>=1 day	<=3	1	1	no	yes	yes							no				1	1	3	3	3	2	1	15
woman	30-44	1	<=10 ans	0.42	no mobile	>=1 day	<=3	2	1	no	no								no				4	4	3	3	3	1
woman	30-44	1	>10 ans	2.00	no mobile	<1 day	<=3	12		no	no		negative	negative	negative	negative	9	no STI	yes	2014	negative	0	0	1	3	3	3	1
woman	45-62	1	>10 ans	0.11	no mobile	<1 day	<=3	2	0	no	no		negative	negative	negative	negative	9	no STI	yes	2018	negative	0	0	1	3	3	3	1
woman	45-62	2	<=10 ans	0.17	mobile	included on site or dnk	<=3	3	1	no	yes	yes	negative	negative	negative	positive	negative	>=1 STI	yes	2015	negative	1	1	1	3	3	3	2	20	11
woman	30-44	2	<=10 ans	0.02	mobile	>=1 day	<=3		1	no	yes	yes	negative	negative	negative	negative	9	no STI	yes	2018	negative	1	2	2	3	3	3	1
woman	30-44	2	<=10 ans	3.00	no mobile	<1 day	<=3	2	1	no	no		negative	negative	negative	negative	9	no STI	yes	2014	negative	0	0	1	3	3	3	1
woman	30-44	1	<=10 ans	1.00	no mobile	>=1 day	<=3	1	1	no	no								yes	2013	negative		0	1	3	3	3	1
woman	30-44	2	<=10 ans	4.00	mobile	<1 day	<=3	12	1	no	no		negative	negative	negative	negative	9	no STI	yes	2019	negative	1	5	2	3	3	3	2	10	29
woman	18-29	3	<=10 ans	0.04	mobile	>=1 day	<=3	2	1	no	no		negative	negative	negative	negative	9	no STI	yes	2019	negative	3	5	4	1	3	3	1
woman	30-44	2	>10 ans	0.01	mobile	>=1 day	<=3	6		no	no		negative	negative	negative	negative	9	no STI	yes	2018	negative	0	0	1	3	3	3	1
woman	45-62	0	<=10 ans	3.00	no mobile	>=1 day	<=3	1	1	no	no								yes	2018	negative		0	1	3	3	3	2	5	20
woman	30-44	2	<=10 ans	0.08	no mobile	<1 day	>3mines	12	5	no	no		negative	negative	negative	negative	9	no STI	yes	2019	negative	1	5	3	3	3	3	2	20	32
woman	18-29	2	<=10 ans	0.04		<1 day	<=3	1	1	I have been paid	yes	no	negative	negative	negative	negative	9	no STI	no			4	5	5	2	3	3	2	1	16
woman	30-44	2	<=10 ans	0.25	no mobile	included on site or dnk	<=3	4	1	no	no		negative	negative	negative	negative	9	no STI	yes	2019	negative	1	5	2	3	3	3	2	5	20
woman	30-44	2	<=10 ans	0.04	mobile	>=1 day	<=3	1	2	no	yes	yes	negative	negative	negative	positive	positive	>=1 STI	yes	2018	negative	2	2	3	3	3	3	1
woman	45-62	3	<=10 ans	0.08	mobile	>=1 day	<=3	1	0	do not want to answer	do not want to answer		negative	negative	negative	negative	9	no STI	yes	2019	negative	0	0	1	3	3	3	1
woman	18-29	2	<=10 ans	0.17	mobile	>=1 day	>3mines	12	2	no	yes	yes	negative	negative	negative	negative	9	no STI	yes	2018	negative	1	2	2	3	3	3	2	20	9
woman	45-62	1	>10 ans	0.97	mobile	<1 day	<=3	1	0	no	no		negative	negative	negative	positive	negative	>=1 STI	yes	2018	negative	0	0	1	3	3	3	1
woman	45-62	2	<=10 ans	5.00	no mobile	>=1 day	<=3	12	1	no	no								yes	2018	negative		1	1	3	3	3	2	10	14
woman	18-29	2	<=10 ans	0.67	no mobile	>=1 day	<=3	0	1	no	no		negative	negative	negative	negative	9	no STI	yes	2018	negative	2	5	3	3	3	3	1
woman	18-29	2	<=10 ans	0.67	no mobile	>=1 day	<=3	1	2	no	no								yes	2019	negative		1	2	2	9	9	1
woman	45-62	0	>10 ans	8.00	no mobile	>=1 day	<=3	1	1	no	no								no				3	2	3	3	3	2	15	12
woman	45-62	1	<=10 ans	0.33	no mobile	<1 day	<=3	10	1	no	no		negative	negative	negative	negative	9	no STI	yes	2019	negative	0	0	1	3	3	3	1
woman	18-29	2	<=10 ans	0.17	no mobile	<1 day	<=3	12	1	I have been paid	yes	no	negative	negative	negative	negative	9	no STI	no			4	5	5	3	3	3	1
woman	45-62	2	>10 ans	0.04	no mobile	>=1 day	>3mines	3	2	no	yes	no	negative	negative	negative	negative	9	no STI	yes	2017	negative	1	5	2	3	3	3	2	20	30
woman	30-44	1	>10 ans	0.07	mobile	>=1 day	>3mines	12	2	no	no		negative	negative	negative	negative	9	no STI	yes	2017	negative	2	5	3	3	3	3	1
woman	45-62	2	>10 ans	0.50	no mobile	<1 day	<=3	5	5	no	yes	yes	negative	negative	negative	negative	9	no STI	yes	2018	negative	1	5	2	3	3	3	2	8	27
woman	18-29	2	<=10 ans	1.42	no mobile	included on site or dnk	>3mines	50	5	no	no		negative	negative	negative	positive	negative	>=1 STI	yes	2019	negative	1	4	2	3	3	3	1
woman	30-44	2	<=10 ans	0.33	no mobile	>=1 day	<=3	2	1	no	no		negative	negative	negative	negative	9	no STI	yes	2016	negative	0	0	1	3	3	3	1
woman	30-44	2	>10 ans	15.00	no mobile	>=1 day	<=3	7	1	no	no		negative	negative	negative	negative	9	no STI	yes	2014	negative	1	5	2	3	3	3	2	2	15
woman	30-44	2	>10 ans	0.50	no mobile	>=1 day	<=3	2	1	no	yes	yes	negative	negative	negative	negative	9	no STI	yes	2018	negative	2	2	1	3	3	3	1
woman	18-29	1	<=10 ans	0.33	no mobile	>=1 day	<=3	1	2	no	yes								yes	2019	negative		0	1	3	3	3	1
woman	30-44	1	>10 ans	0.08	mobile	included on site or dnk	<=3	12	2	no	no		negative	negative	negative	negative	9	no STI	yes	2019	negative	1	5	3	3	3	3	2	40	22
woman	18-29	2	<=10 ans	0.58	mobile	>=1 day	<=3	5	1	no	no		negative	negative	negative	negative	9	no STI	yes	2017	negative	3	2	3	3	3	3	2	20	14
woman	30-44	2	<=10 ans	0.08	no mobile	>=1 day	>3mines	7	10	I have been paid	yes	yes	negative	negative	negative	negative	9	no STI	yes	2019	negative	3	5	4	2	3	3	2	20	13
woman	45-62	1	<=10 ans	0.17	no mobile	<1 day	<=3	2	1	no	no		negative	negative	negative	negative	9	no STI	yes	2017	negative	1	1	1	3	3	3	2	20	10
woman	45-62	2	>10 ans	2.00	mobile	<1 day	<=3	10	1	no	no		negative	negative	negative	negative	9	no STI	yes	2018	negative	0	0	1	3	3	3	1
woman	18-29	2	<=10 ans	0.67	no mobile	>=1 day	<=3	2	1	no	yes	no	negative	negative	negative	negative	9	no STI	yes	2019	negative	1	1	1	3	3	3	1
woman	30-44	2	<=10 ans	0.02	no mobile	>=1 day	>3mines	2	4	I have been paid	yes	yes	negative	negative	negative	negative	9	no STI	yes	2019	negative	2	5	4	3	3	3	1
woman	30-44	2	<=10 ans	0.25	mobile	included on site or dnk	<=3	3	1	no	no		negative	negative	negative	negative	9	no STI	yes	2019	negative	1	5	2	3	3	3	1
woman	30-44	2	<=10 ans	0.17	mobile	>=1 day	>3mines	2	0	no	no								yes	2015	negative		2	2	3	3	3	1
woman	45-62	2	>10 ans	2.00	no mobile	>=1 day	<=3	1	1	no	no		negative	negative	negative	positive	negative	>=1 STI	yes	2016	negative	0	0	1	3	3	3	1
woman	30-44	2	<=10 ans	1.75	mobile	included on site or dnk	<=3	1	1	no	yes	yes	negative	negative	negative	negative	9	no STI	no			2	3	1	3	3	3	2	20	15
woman		1	>10 ans	0.17	no mobile	>=1 day	<=3		50	I have been paid	yes	do not want to answer							yes	2019	negative		5	4	3	3	3	1
woman	30-44	3	<=10 ans	0.27	no mobile	>=1 day	<=3	6	1	I have been paid	yes	yes	negative	negative	negative	negative	9	no STI	yes	2018	negative	1	1	1	3	3	3	2	20	15
woman	45-62	2	>10 ans	0.02	no mobile	>=1 day	<=3	12	1	no	no		negative	negative	negative	negative	9	no STI	yes	2018	negative	0	0	1	3	3	3	1
woman	30-44	2	<=10 ans	0.67	no mobile	included on site or dnk	<=3	1	1	no	yes	no							yes	2018	negative			3	3	3	3	2	6	20
woman	18-29	2	<=10 ans	0.08	mobile	>=1 day	>3mines	6	20	no	no		negative	negative	negative	negative	9	no STI	yes	2019	negative	4	5	5	2	3	2	2	5	21
woman	30-44	2	<=10 ans	0.33	mobile	<1 day	<=3	12	1	no	no		negative	negative	negative	negative	9	no STI	yes	2018	negative	3	5	4	3	3	3	1
woman	30-44	1	>10 ans	0.33	no mobile	>=1 day	>3mines	5	1	no	no		negative	negative	negative	positive	positive	>=1 STI	yes	2009	negative	0	0	1	3	3	3	1
woman	45-62	2	>10 ans	1.00	no mobile	>=1 day	<=3	6	1	no	no		negative	negative	negative	negative	9	no STI	yes	2019	negative	0	0	1	3	3	3	1
woman	45-62	0	>10 ans	2.00	no mobile	>=1 day	<=3	1	1	no	no								yes	2017	negative		2	2	3	3	3	1
woman	18-29	3	<=10 ans	0.33	mobile	>=1 day	<=3	3	2	I have been paid	yes	no	negative	negative	negative	negative	9	no STI	yes	2019	negative	4	2	4	3	3	3	2	2	12
woman	45-62	2	<=10 ans	0.58	mobile	included on site or dnk	<=3	6	1	no	no		negative	negative	negative	positive	positive	>=1 STI	yes	2018	negative	1	2	1	3	3	3	2	20	13
woman	30-44	2	<=10 ans	1.00	no mobile	<1 day	<=3	12	1	no	no		negative	negative	negative	negative	9	no STI	yes	2018	negative	0	0	1	3	3	3	1
woman	30-44	2	>10 ans	0.04	mobile	included on site or dnk	<=3	8	1	no	yes	yes	negative	negative	negative	positive	negative	>=1 STI	yes	2018	negative	1	1	1	3	3	3	1
woman	30-44	3	>10 ans	0.33	no mobile	>=1 day	<=3	2	1	no	no		negative	negative	negative	negative	9	no STI	yes	2018	negative	1	5	3	3	3	3	1
woman	30-44	2	<=10 ans	0.33	no mobile	<1 day	<=3		1	no	no		negative	negative	negative	negative	9	no STI	yes	2019	negative	2	5	4	1	3	3	2	10	17
woman	45-62	1	>10 ans	4.00	no mobile	>=1 day	<=3	3	1	no	no								yes	2019	negative		1	1	3	3	3	1
woman	30-44	1	>10 ans	1.00	mobile	>=1 day	<=3	2	4	I have been paid	yes	yes							yes	2018	negative		5	5	3	3	3	1
woman	30-44	2	<=10 ans	1.00	no mobile	<1 day	<=3	6	1	no	no		negative	negative	negative	negative	9	no STI	yes	2019	negative	1	1	1	3	3	3	2	5	10
man	45-62	1	>10 ans	0.03	mobile	>=1 day	>3mines	3	1	no	no								no				5	5	3	3	3	2	20	15
man	30-44	2	<=10 ans	0.17	no mobile	<1 day	>3mines	10	2	no	yes	yes	negative	negative	negative	negative	9	no STI	no			2	5	3	2	3	3	2	20	15
man	45-62	2	>10 ans	1.50	no mobile	>=1 day	<=3	1	2	no	yes	yes	negative	negative	negative	negative	9	no STI	yes	2017	negative	1	3	2	3	3	3	1
man	30-44	1	<=10 ans	1.00	no mobile	<1 day	<=3	1	2	I paid	yes	no	negative	negative	negative	positive	negative	>=1 STI	yes	2017	negative	2	5	4	1	3	3	2	15	12
man	30-44	1	<=10 ans	0.50	no mobile	>=1 day	<=3	1	3	no	yes	no	negative	negative	negative	negative	9	no STI	yes	2015	negative	1	4	2	3	3	3	2	4	27
man	45-62	1	>10 ans	6.42	no mobile		>3mines	4	1	no	no		negative	negative	negative	negative	9	no STI	no			1	5	3	3	3	3	1
man	30-44	0	>10 ans	1.00	no mobile	>=1 day	<=3	2	3	I paid	yes	no	negative	negative	negative	positive	negative	>=1 STI	no			2	5	4	0	3	3	2	20	23
man	30-44	2	<=10 ans	0.02	mobile	<1 day	<=3	3	1	no	yes	yes	negative	negative	negative	negative	9	no STI	yes	2016	negative	0	0	1	3	3	3	2	10	15
man	45-62	1	>10 ans	0.50	no mobile	<1 day	>3mines	2		do not want to answer	do not want to answer								yes	2019	negative		5	3	5	5	5	2	20	15
man	45-62	1	>10 ans	2.00	no mobile	>=1 day	<=3	3	1	no	no		negative	negative	negative	negative	9	no STI	yes	2016	negative	0	0	1	3	3	3	1
man	30-44	1	<=10 ans	2.00	no mobile	>=1 day	<=3	4		do not want to answer	do not want to answer	do not want to answer							yes	2017	negative		5	3	3	3	3	2	6	20
man	18-29	2	<=10 ans	0.25	no mobile	>=1 day	<=3	4	15	do not want to answer	yes	yes							no				5	5	3	3	3	1
man	45-62	2	<=10 ans	0.50	no mobile	>=1 day	<=3	3	0	no	yes	no	negative	negative	negative	negative	9	no STI	no			0	0	1	1	3	3	2	20	15
man	45-62	0	>10 ans	13.00	no mobile	>=1 day	<=3	2	1	no	no		negative	negative	negative	positive	negative	>=1 STI	yes	2019	negative	2	5	3	3	3	3	1
man	45-62	2	>10 ans	0.42	no mobile	included on site or dnk	>3mines	4	2	I paid	yes	no	negative	negative	negative	negative	9	no STI	yes	2018	negative	1	1	2	3	3	3	1
man	30-44	3	>10 ans	1.00	no mobile	>=1 day	<=3	12	1	no	no		negative	negative	negative	negative	9	no STI	no			1	3	2	3	3	3	2	2	18
man	45-62	1	>10 ans	5.00	mobile	>=1 day	<=3	3		missing data	do not want to answer	do not want to answer							yes		negative		0	1	3	3	3	2	20	14
man	30-44	2	>10 ans	0.17	no mobile	<1 day	>3mines	2	6	no	yes	yes	negative	negative	negative	negative	9	no STI	no			1	5	2	3	3	3	2	20	21
man	18-29	2	<=10 ans	0.17	no mobile	included on site or dnk	<=3	12	3	no	yes	yes	negative	negative	negative	negative	9	no STI	yes	2014	negative	1	5	3	3	3	3	2	20	19
man	45-62	1	<=10 ans	0.25	no mobile	>=1 day	<=3	3	1	no	no								yes	2019	negative		4	3	3	3	3	1
man	45-62	2	>10 ans	0.42	no mobile	>=1 day	>3mines	24	10	I paid	yes	no	negative	negative	negative	negative	9	no STI	yes	2017	negative	3	2	4	3	3	3	1
man	18-29	2	<=10 ans	1.50	no mobile	>=1 day	>3mines	1	4	I paid	yes	yes	negative	negative	negative	negative	9	no STI	no			2	5	3	3	3	0	2	10	13
man	18-29	2	<=10 ans	0.08	no mobile	>=1 day	>3mines	4	1	no	no		negative	negative	negative	negative	9	no STI	no			3	5	4	3	3	3	1
man	18-29	2	<=10 ans	0.12	no mobile	<1 day	<=3	12	1	no	no		negative	negative	negative	negative	9	no STI	yes	2018	negative	0	0	1	3	3	3	1
man	45-62	1	<=10 ans	0.17	no mobile	>=1 day	<=3	1	10	I paid	yes	yes	negative	negative	negative	negative	9	no STI	yes	2017	negative	1	2	2	3	3	3	2	20	15
man	18-29	1	>10 ans	6.00	mobile	>=1 day	<=3	1	1	missing data	yes								yes	2019	negative		5	3	3	3	3	2	10	17
man	45-62	2	>10 ans	0.17	no mobile	<1 day	<=3	34	1	no	no		negative	negative	negative	positive	negative	>=1 STI	no			0	0	1	3	3	3	1
man	18-29	2	<=10 ans	0.14	no mobile	included on site or dnk	>3mines	4	8	no	yes	yes	negative	negative	negative	negative	9	no STI	yes	2017	negative	2	5	3	3	3	3	1
man	30-44	1	<=10 ans	0.33	no mobile	>=1 day	<=3	1	5	I paid	yes	no	negative	negative	negative	negative	9	no STI	yes		ne sait pas	1	5	2	3	3	3	1
man	30-44	2	>10 ans	1.00	no mobile	included on site or dnk	<=3	2	8	no	yes	yes	negative	negative	negative	negative	9	no STI	no			1	1	1	3	3	3	1
man	30-44	1	<=10 ans	0.33	no mobile	>=1 day	<=3	1	6	do not want to answer	yes	do not want to answer							yes	2018	negative		5	4	9	9	9	2	50	18
man	45-62	2	<=10 ans	0.03	no mobile	<1 day	>3mines	3	3	I paid	yes	yes	negative	negative	negative	negative	9	no STI	yes	2018	negative	2	5	4	3	3	3	1
man	45-62	2	>10 ans	0.25	no mobile	>=1 day	<=3	4	10	I paid	yes	no	negative	negative	negative	negative	9	no STI	yes	2019	negative	0	0	1	3	3	3	1
man	45-62	1	>10 ans	0.42	mobile	>=1 day	<=3	3	0	no	dnk								yes	2009	negative		0	1	3	3	3	1
man	45-62	1	<=10 ans	0.25	no mobile	<1 day	<=3	0	1	no	no		negative	negative	negative	negative	9	no STI	no			0	0	1	3	3	3	1
man	45-62	2	<=10 ans	0.17	no mobile	>=1 day	<=3	1	1	no	no		negative	negative	negative	negative	9	no STI	no			1	5	2	3	3	3	2	10	12
man	18-29	1	<=10 ans	0.50	no mobile	<1 day	<=3	3	1	no	no		negative	negative	negative	negative	9	no STI	no			2	5	4	3	3	3	1
man	18-29	2	<=10 ans	1.00	mobile	>=1 day	<=3	12	1	I paid	yes	yes	positive	negative	negative	negative	9	>=1 STI	yes	2019	negative	3	5	4	3	3	3	1
man	45-62	1	>10 ans	0.25	mobile	>=1 day	>3mines	4		no	yes	no	negative	negative	negative	negative	9	no STI	yes	2019	negative	0	0	1	3	3	3	1
man	30-44	1	>10 ans	1.17	no mobile	<1 day	>3mines	4	2	no	no		negative	negative	negative	negative	9	no STI	yes	2018	negative	3	5	4	3	3	3	2	40	21
man	45-62	1	>10 ans	12.00	no mobile	>=1 day	<=3	4	10	I paid	yes	yes	negative	negative	negative	negative	9	no STI	yes	2019	negative	2	5	4	3	3	3	2	90	20
man	30-44	1	>10 ans	5.00	no mobile	>=1 day	<=3	15	1	no	no								no				1	2	3	3	3	1
man	30-44	1	>10 ans	0.17	mobile	>=1 day	>3mines	7	1	no	no		positive	negative	negative	negative	9	>=1 STI	yes	2019	negative	2	5	4	3	3	3	1
man	30-44	2	<=10 ans	0.58	no mobile	>=1 day	<=3	2	1	no	yes	yes	negative	negative	negative	negative	9	no STI	no			1	5	2	3	3	3	2	10	22
man	45-62	1	<=10 ans	0.42	no mobile	>=1 day	<=3	1	1	no	no								no				0	1	3	3	3	1
man	30-44	1	>10 ans	5.00	no mobile	>=1 day	<=3	1	2	no	yes	yes							yes	2019	negative		5	4	3	3	3	2	40	12
man	18-29	1	<=10 ans	1.50	mobile	>=1 day	<=3	1		no	yes	no							no				1	2	2	3	3	1
man	45-62	1	<=10 ans	0.17	no mobile	<1 day	<=3	24	15	I paid	yes	yes	negative	negative	negative	negative	9	no STI	nsp			4	5	4	3	3	3	2	30	10
man	18-29	2	>10 ans	2.00	no mobile	>=1 day	<=3	36	1	no	yes	yes	negative	negative	negative	negative	9	no STI	no			3	5	4	0	3	3	1
man	45-62	1	<=10 ans	0.25	no mobile	>=1 day	<=3	1	5	I paid	yes	no	negative	negative	negative	negative	9	no STI	yes	2017	negative	0	0	1	3	3	3	1
man	18-29	1	<=10 ans	0.25	no mobile	>=1 day	<=3	1	10	do not want to answer	yes	yes							no				5	3	3	3	3	1
man	18-29	2	<=10 ans		no mobile	>=1 day	>3mines	5	2	no	yes	yes	negative	negative	negative	negative	9	no STI	no			0	0	1	3	3	3	1
man	18-29	2	<=10 ans	0.17	no mobile	<1 day	>3mines	2	1	no	no		negative	positive	negative	positive	negative	>=1 STI	yes	2016	negative	2	5	4	3	3	3	2	20	7
man	18-29	2	<=10 ans	1.08	no mobile	>=1 day	<=3	3	10	I paid	yes	no	negative	negative	negative	negative	9	no STI	yes	2018	negative	2	5	4	3	3	3	1
man	45-62	0	>10 ans		no mobile	>=1 day	>3mines	6	20	I paid	yes	yes	negative	negative	negative	negative	9	no STI	yes	2019	negative	1	3	1	3	3	3	1
man	30-44	2	<=10 ans	0.42	no mobile	<1 day	<=3	4	1	no	no		negative	negative	negative	negative	9	no STI	no			0	0	1	3	3	3	1
man	30-44	1	<=10 ans	0.42	no mobile	<1 day	<=3	12	2	I paid	yes	no	negative	negative	negative	negative	9	no STI	yes	2013	negative	1	2	1	3	3	3	1
man	30-44	2	>10 ans	0.42	no mobile	>=1 day	<=3	8	12	no	yes	yes	negative	negative	negative	negative	9	no STI	yes	2018	negative	0	0	1	3	3	3	1
man	18-29	1	<=10 ans	0.67	no mobile	included on site or dnk	<=3	5	4	do not want to answer	yes	no							no				5	4	3	3	3	2	5	17
man	30-44	2	<=10 ans	0.83	no mobile	>=1 day	>3mines	3	1	no	no		negative	negative	negative	negative	9	no STI	no			2	3	4	0	3	3	1
man	30-44	2	<=10 ans	0.08	no mobile	<1 day	>3mines	3	1	no	no		negative	negative	negative	negative	9	no STI	no			1	2	1	1	3	3	2	4	17
man	30-44	2	<=10 ans	2.00	no mobile	>=1 day	<=3	1	2	no	yes	no	negative	negative	negative	positive	positive	>=1 STI	no			1	5	2	3	3	3	1
man	45-62	1	>10 ans	30.00	no mobile	<1 day	<=3	1	1	missing data	no								yes	2018	negative		4	3	3	3	3	1
man	45-62	1	>10 ans	0.67	no mobile	>=1 day	<=3	2	3	I paid	yes	yes	negative	positive	negative	negative	9	>=1 STI	yes	2018	negative	1	5	2	3	3	3	2	30	18
man	18-29	2	<=10 ans	0.17	no mobile	>=1 day	<=3	1	3	no	yes	yes	negative	negative	negative	negative	9	no STI	no			0	0	1	3	3	3	1
man	30-44	2	<=10 ans	0.58	no mobile	<1 day	<=3	2	20	no	no		negative	negative	negative	negative	9	no STI	no			3	5	4	3	3	3	2	10	16
man	30-44	0	<=10 ans	0.08	no mobile	<1 day	>3mines	1	2	I paid	yes	yes							yes	2019	ne sait pas		3	3	9	9	9	2	40	14
man	18-29	2	<=10 ans	1.00	mobile	<1 day	<=3	24	15	I paid	yes	no	negative	negative	negative	negative	9	no STI	yes	2019	negative	2	5	4	3	3	3	1
man	30-44	0	>10 ans	0.34	no mobile	>=1 day	>3mines	0	1	no	no		negative	negative	negative	negative	9	no STI	yes	2012	negative	2	1	2	3	3	3	2	40	13
man	30-44	2	<=10 ans	0.17	no mobile	included on site or dnk	>3mines	1	10	no	no		negative	negative	negative	negative	9	no STI	no			2	5	4	3	3	3	1
man	45-62	2	>10 ans	0.50	no mobile	>=1 day	>3mines	2	1	no	no		negative	negative	negative	negative	9	no STI	yes	2018	negative	2	1	1	3	3	3	1
man	18-29	1	<=10 ans	0.42	no mobile	>=1 day	<=3	2	1	no	no								yes	2018	negative		1	4	3	3	3	2	20	14
man	30-44	2	<=10 ans	0.08	no mobile	<1 day	<=3	1	1	no	no		negative	negative	negative	negative	9	no STI	yes	2009	negative	2	4	4	3	3	3	2	20	15
man	45-62	1	<=10 ans	0.42	no mobile	>=1 day	<=3	1		do not want to answer	do not want to answer	do not want to answer							yes	2015	negative		5	3	5	5	5	2	20
man	18-29	2	<=10 ans	0.67	mobile	<1 day	<=3	2	1	no	no		negative	negative	negative	negative	9	no STI	yes	2017	negative	1	1	1	2	3	3	2	20	14
man	45-62	1	>10 ans	0.04	no mobile	<1 day	>3mines	2	2	do not want to answer	yes	yes							no				0	1	3	3	3	1
man	45-62	1	>10 ans	0.25	no mobile	included on site or dnk	<=3	5	2	I paid	yes	yes	negative	negative	negative	negative	9	no STI	yes	2018	negative	1	5	2	3	3	3	2	20	18
man	30-44	2	>10 ans	0.17	no mobile	<1 day	<=3	4	0	I paid	yes	yes	negative	negative	negative	negative	9	no STI	no			1	5	3	3	3	3	2	20	16
man	45-62	0	>10 ans	1.00	no mobile	<1 day	<=3	2	2	I paid	yes	yes	negative	negative	negative	negative	9	no STI	no			3	3	4	3	3	3	2	3	10
man	18-29	1	>10 ans	6.00	mobile	>=1 day	<=3	3	1	no	no		negative	negative	negative	negative	9	no STI	yes	2016	negative	1	2	1	1	3	3	2	10	14
man	18-29	2	<=10 ans	2.00	no mobile	<1 day	<=3	2	2	no	no		negative	negative	negative	negative	9	no STI	yes	2016	negative	2	5	4	3	3	3	2	40	12
man	18-29	2	<=10 ans	0.33	no mobile	<1 day	<=3	5	0	I paid	yes	yes	negative	negative	negative	negative	9	no STI	yes	2009	negative	1	5	2	3	3	3	2	10	20
man	30-44	1	<=10 ans	0.58	no mobile	>=1 day	<=3	30	8	do not want to answer	yes	yes							no				4	2	3	3	3	2	4	15
man	30-44	2	<=10 ans	0.50	no mobile	>=1 day	<=3	1	1	no	no		negative	negative	negative	negative	9	no STI	no			1	5	2	3	3	3	2	20	18
man	45-62	2	>10 ans	0.04	no mobile	<1 day	>3mines	4	3	I paid	yes	no	negative	negative	positive	negative	9	>=1 STI	yes	2018	negative	0	0	1	3	3	3	1
man	18-29	2	<=10 ans	0.83	no mobile	>=1 day	<=3	1	1	no	no		negative	negative	negative	negative	9	no STI	no			2	5	3	0	3	3	2	20	20
man	30-44	2	<=10 ans	0.08	no mobile	<1 day	<=3		1	no	yes	yes	negative	negative	negative	negative	9	no STI	yes	2018	negative	1	5	3	3	3	3	2	20	20
man	18-29	2	<=10 ans	0.17	no mobile	>=1 day	<=3	1	1	no	no								no				0	1	3	3	3	1
man	30-44	2	>10 ans	0.07	no mobile	included on site or dnk	>3mines	4	4	I paid	yes	yes	negative	negative	negative	negative	9	no STI	yes	2015	negative	1	5	3	3	3	3	2	20	25
man	45-62	0	>10 ans	0.17	mobile	<1 day	<=3	12	10	I paid	yes	no	negative	negative	negative	negative	9	no STI	yes	2018	negative	0	1	1	3	3	3	1
man	18-29	2	<=10 ans	0.42	no mobile	<1 day	<=3	3	1	no	yes	yes	negative	negative	negative	negative	9	no STI	no			0	0	1	3	3	3	1
man	30-44	2	<=10 ans	0.67	no mobile	>=1 day	<=3	3	1	no	no		positive	negative	negative	negative	9	>=1 STI	yes	2014	negative	1	5	2	3	3	3	1
man	45-62	2	<=10 ans	8.00	no mobile	<1 day	<=3	1	1	I paid	yes	no	negative	negative	negative	positive	negative	>=1 STI	yes	2019	negative	1	3	3	3	3	3	1
man	30-44	2	<=10 ans	0.17	no mobile	included on site or dnk	<=3	1	1	no	yes	yes	negative	negative	negative	negative	9	no STI	no			2	5	4	3	3	3	2	10	35
man	30-44	2	<=10 ans	0.50	no mobile	>=1 day	<=3	5	5	no	yes	yes	negative	negative	negative	negative	9	no STI	yes	2019	negative	1	3	2	3	3	3	1
man	18-29	2	<=10 ans	0.17	no mobile	included on site or dnk	>3mines	8	3	I paid	yes	yes	negative	negative	negative	negative	9	no STI	nsp			1	5	3	3	3	3	2	10	19
man	45-62	1	>10 ans	0.55	no mobile	<1 day	<=3	1	1	I paid	yes	no	positive	negative	negative	negative	9	>=1 STI	yes	2018	negative	4	5	3	3	3	3	2	20	20
man	30-44	0	>10 ans	0.50	no mobile	>=1 day	>3mines	2	6	I paid	no		negative	negative	negative	negative	9	no STI	yes	2016	negative	4	5	5	1	0	3	2	15	12
man	45-62	1	>10 ans	0.17	mobile	>=1 day	<=3	12	1	no	yes	yes	negative	negative	negative	negative	9	no STI	yes	2019	negative	0	0	1	3	3	3	1
man	18-29	2	<=10 ans	1.00	no mobile	>=1 day	<=3	1		do not want to answer	do not want to answer								do not want to answer				0	1	3	3	3	1
man	45-62	0	>10 ans	0.02	mobile	<1 day	<=3	5	25	no	no		negative	negative	negative	negative	9	no STI	yes	2019	negative	4	3	1	3	3	3	1
man	18-29	2	<=10 ans	0.27	mobile	included on site or dnk	<=3	2	2	I paid	yes	yes	negative	negative	negative	negative	9	no STI	no			2	5	3	0	3	3	1
man	45-62	1	>10 ans	8.00	no mobile	<1 day	<=3	2	8	no	yes	no	negative	negative	negative	negative	9	no STI	yes	2011	negative	2	5	3	3	3	3	2	20	18
man	45-62	1	>10 ans	0.25	no mobile	>=1 day	<=3	3	1	no	yes	yes	negative	negative	negative	negative	9	no STI	yes	2019	negative	2	5	3	3	3	3	1
man	30-44	2	>10 ans	0.25	no mobile	>=1 day	<=3		10	do not want to answer	yes	no							yes		negative		5	4	3	3	3	2	20	18
man	18-29	2	>10 ans	1.00	no mobile	>=1 day	<=3	1	50	do not want to answer	yes	yes							no				5	5	3	3	3	2	15	13
man	30-44	1	>10 ans	0.50	mobile	>=1 day	>3mines	6	1	no	no		negative	negative	negative	negative	9	no STI	yes	2019	negative	4	5	3	3	3	3	1
man	18-29	1	<=10 ans	0.33	no mobile	>=1 day	>3mines	2	6	no	yes	yes							yes	2018	negative		5	2	3	3	3	2	10	16
man	30-44	1	>10 ans	0.03	no mobile	<1 day	>3mines	20	1	no	yes	yes	negative	negative	negative	negative	9	no STI	yes	2019	negative	1	5	2	3	3	3	2	20	18
man	30-44	1	>10 ans	0.17	no mobile	>=1 day	<=3	1	1	no	yes	no	negative	negative	negative	negative	9	no STI	no			2	2	1	3	3	3	1
man	30-44	1	<=10 ans	2.00	no mobile	>=1 day	<=3	1	1	I have been paid	yes	yes							yes	2016	negative		5	4	3	3	3	2	7	34
man	45-62	1	>10 ans	1.25	no mobile	<1 day	<=3	81	2	I paid	yes	no	negative	negative	positive	negative	9	>=1 STI	yes	2018	negative	1	5	2	3	3	3	1
man	30-44	2	>10 ans	1.00	no mobile	included on site or dnk	<=3	4	3	I paid	yes	no	negative	negative	negative	negative	9	no STI	yes	2019	negative	2	5	4	3	3	3	1
man	18-29	2	>10 ans	0.25	no mobile	>=1 day	<=3	1	0	missing data	dnk								yes	2017	negative		5	5	3	3	3	2	60	18
man	45-62	1	<=10 ans	1.00	no mobile	>=1 day	<=3		0	missing data	dnk								no				5	3	3	3	3	2	20	15
man	45-62	2	>10 ans	0.03	mobile	included on site or dnk	<=3	1	2	I paid	yes	yes	negative	negative	negative	negative	9	no STI	yes	2018	negative	0	0	1	3	3	3	1
man	18-29	1	>10 ans	0.58	no mobile	>=1 day	>3mines	1	6	do not want to answer	no								no				5	4	3	3	3	2	20	27
man	18-29	1	<=10 ans	0.67	no mobile	>=1 day	>3mines	2	2	I paid	no		negative	negative	negative	negative	9	no STI	no			1	1	1	3	3	3	1
man	45-62	2	>10 ans	0.25	no mobile	<1 day	>3mines	1	10	I paid	yes	yes	negative	negative	negative	negative	9	no STI	no			0	0	1	3	3	3	1
man	30-44	2	>10 ans	0.27	mobile	included on site or dnk	<=3	2	1	no	no		negative	negative	negative	negative	9	no STI	yes	2018	negative	1	5	2	3	3	3	1
man	30-44	2	>10 ans	0.12	mobile	<1 day	>3mines	24	1	no	yes	yes	negative	negative	negative	negative	9	no STI	yes	2019	negative	3	5	4	1	3	3	2	20	13
man	45-62	2	<=10 ans	0.25	no mobile	>=1 day	>3mines	2	1	no	yes	yes	negative	negative	negative	negative	9	no STI	yes	2018	negative	0	0	1	3	3	3	2	12	20
man	30-44	2	>10 ans	5.00	no mobile	>=1 day	<=3	3	30	no	no		negative	negative	negative	negative	9	no STI	yes	2017	negative	0	0	1	3	3	3	2	40	21
man	30-44	2	<=10 ans	0.42	no mobile	>=1 day	<=3	0	1	no	yes	yes	negative	negative	negative	negative	9	no STI	yes	2019	negative	0	0	1	3	3	3	1
man	30-44	2	>10 ans	0.12	no mobile	>=1 day	>3mines	8	10	no	yes	yes	negative	negative	negative	negative	9	no STI	yes	2018	negative	1	2	1	3	3	3	1
man	30-44	2	<=10 ans	5.00	mobile	>=1 day	<=3	2	4	do not want to answer	yes	do not want to answer							yes	2016	negative		0	1	3	3	3	1
man	45-62	1	<=10 ans	3.00	no mobile	>=1 day	<=3	1	1	no	no								no				0	1	3	3	3	1
man	30-44	1	>10 ans	3.00	no mobile	<1 day	<=3	12	1	no	yes	yes	negative	negative	negative	negative	9	no STI	no			0	0	1	3	3	3	2	20	17
man	45-62	1	>10 ans	6.00	no mobile	<1 day	<=3	3	1	no	no								no				1	4	3	3	3	1
man	30-44	2	<=10 ans	3.00	no mobile	<1 day	<=3	4	1	no	no		negative	negative	negative	positive	negative	>=1 STI	no			2	5	4	3	3	3	1
man	45-62	2	>10 ans	0.06	no mobile	<1 day	<=3	30	6	I paid	no		negative	negative	negative	negative	9	no STI	yes	2019	negative	1	5	2	3	3	3	2	20	18
man	30-44	2	<=10 ans	4.00	no mobile	>=1 day	<=3	6	1	no	no		negative	negative	negative	negative	9	no STI	yes	2018	negative	2	5	3	3	3	3	2	10	28
man	45-62	0	>10 ans	0.67	no mobile	>=1 day	>3mines	0		I paid	yes	yes	negative	negative	negative	negative	9	no STI	no			1	1	1	3	3	3	1
man	18-29	2	<=10 ans	0.04	no mobile	<1 day	>3mines	4	10	no	yes	yes	negative	negative	negative	negative	9	no STI	no			2	5	4	3	3	3	2	15	10
man	45-62	2	<=10 ans	0.03	no mobile	<1 day	<=3	30	3	I paid	no		negative	negative	negative	negative	9	no STI	no			2	5	4	3	3	3	1
man	30-44	1	<=10 ans	0.25	no mobile	>=1 day	<=3	2	1	no	no								no				0	1	3	3	3	1
man	45-62	1	>10 ans	0.03	no mobile	<1 day	<=3		1	I paid	yes	yes	negative	negative	negative	negative	9	no STI	no			1	5	2	3	3	3	2	30	16
man	30-44	1	>10 ans	3.00	mobile	<1 day	<=3	12	12	I paid	yes	yes	negative	negative	negative	negative	9	no STI	no			4	2	4	3	3	3	2	40	16
man	30-44	0	>10 ans	0.58	no mobile	<1 day	<=3	5	5	I paid	yes	no	negative	negative	negative	negative	9	no STI	no			3	5	4	3	3	3	2	20	10
man	30-44	2					<=3	0		I paid	yes	yes	negative	negative	negative	negative	9	no STI	yes	2015	negative	2	5	3	3	3	3	2	40	29
man	45-62	1	>10 ans	0.02	no mobile	<1 day	<=3	12	2	no	no		negative	negative	negative	negative	9	no STI	no			2	2	1	3	3	3	1
man	30-44	2	<=10 ans	2.00	no mobile	>=1 day	<=3	4	1	no	no		negative	negative	negative	negative	9	no STI	yes	2018	negative	2	2	1	3	3	3	1
man	30-44	2	<=10 ans	1.33	no mobile	included on site or dnk	>3mines	3	2	no	no		negative	negative	negative	negative	9	no STI	yes	2017	negative	0	0	1	3	3	3	1
man	30-44	1	<=10 ans	6.00	no mobile	>=1 day	<=3	1		missing data	do not want to answer								do not want to answer				5	5	3	3	3	1
man	18-29	2	<=10 ans	0.08	no mobile	<1 day	<=3	2	2	I paid	yes	no	negative	negative	negative	negative	9	no STI	no			1	2	1	3	3	3	1
man	18-29	2	<=10 ans	0.17	no mobile	<1 day	>3mines	4	30	I paid	yes	no	negative	negative	negative	negative	9	no STI	no			1	4	2	3	3	3	2	20	18
man	45-62	1	>10 ans	5.00	mobile	>=1 day	<=3	5	11	do not want to answer	yes	yes							yes	2019	negative		5	2	3	3	3	2	20	14
man	30-44	2	>10 ans	2.00	mobile	>=1 day	>3mines	4	5	do not want to answer	yes	yes							yes	2019	negative		5	4	9	9	9	2	60	14
man	18-29	2	<=10 ans	0.25	no mobile	>=1 day	>3mines	1	6	no	yes	no	negative	negative	negative	negative	9	no STI	yes	2014	negative	0	0	1	2	3	3	2	20	17
man	45-62	1	>10 ans	0.58	mobile	>=1 day	<=3	4	10	I paid	yes	no	negative	negative	negative	positive	positive	>=1 STI	no			0	0	1	3	3	3	1
man	45-62	0	>10 ans	6.00	no mobile	>=1 day	>3mines	2	1	no	no								no				0	1	3	3	3	1
man	30-44	0	<=10 ans	1.08	no mobile	<1 day	>3mines	6	2	I paid	yes	no	negative	negative	negative	negative	9	no STI	yes	2018	negative	1	2	1	3	3	3	1
man	45-62	1	<=10 ans	0.33	no mobile	<1 day	>3mines	7	4	no	yes	no	negative	negative	negative	positive	positive	>=1 STI	yes	2015	negative	1	5	3	3	3	3	1
man	45-62	1	>10 ans	3.00	no mobile	<1 day	<=3	24	1	no	no		negative	negative	negative	negative	9	no STI	yes	2016	negative	2	3	4	3	3	3	1
man	45-62	1	>10 ans	0.25	no mobile	>=1 day	>3mines	5	2	I paid	yes	yes	negative	negative	negative	negative	9	no STI	yes	2018	negative	1	1	1	3	3	3	1
man	30-44	2	>10 ans	2.00	no mobile	>=1 day	>3mines		10	I paid	yes	yes	negative	negative	negative	negative	9	no STI	yes	2019	negative	2	5	3	3	3	3	1
man	45-62	1	>10 ans	0.67	no mobile	<1 day	<=3	4	30	I paid	yes	no	negative	negative	negative	negative	9	no STI	no			2	3	4	3	3	3	1
man	45-62	2	<=10 ans	5.00	mobile	<1 day	<=3	10	6	no	yes	yes							no				0	1	3	3	3	1
man	45-62	1	<=10 ans	2.00	no mobile	>=1 day	<=3	3	1	no	no								no				0	1	3	3	3	2	30	18
man	45-62	1	>10 ans	0.25	no mobile	>=1 day	<=3	1	4	I paid	yes	yes							yes	2019	negative		0	1	3	3	3	2	14	14
man	45-62	1	>10 ans	5.00	no mobile	>=1 day	<=3	4	40	I paid	yes	yes	negative	negative	negative	negative	9	no STI	yes	2018	negative	2	3	3	3	3	3	2	3	20
man	45-62	0	>10 ans	0.50	no mobile	<1 day	<=3	2	60	no	yes	yes	negative	negative	negative	negative	9	no STI	yes	2019	negative	0	0	1	3	3	3	1
man	45-62	0	<=10 ans	0.04	no mobile	>=1 day	<=3	2	3	I paid	yes	yes							no				0	1	3	3	3	1
man	45-62	2	<=10 ans	0.42	no mobile	<1 day	>3mines	2	3	I paid	yes	yes	negative	negative	negative	negative	9	no STI	yes		ne sait pas	0	0	1	2	3	3	2	2	18
man	45-62	2	>10 ans	0.33	no mobile	<1 day	<=3	2	1	no	no		negative	negative	negative	negative	9	no STI	yes	2015	negative	1	3	1	3	3	3	1
man	18-29	2	<=10 ans	0.25	no mobile	>=1 day	>3mines	3	6	I paid	yes	yes	negative	negative	negative	negative	9	no STI	yes	2017	negative	1	1	2	1	3	3	1
man	30-44	2	>10 ans	0.67	no mobile	<1 day	<=3	2	2	no	no		negative	negative	negative	positive	negative	>=1 STI	yes	2018	negative	2	5	4	2	3	3	2	6	14
man	30-44	2	<=10 ans	0.08	no mobile	>=1 day	<=3	3	2	no	no								no				0	1	3	3	3	1
man	45-62	1	<=10 ans	2.00	no mobile	>=1 day	<=3	3	5	I paid	yes	yes	negative	negative	negative	negative	9	no STI	no			0	0	1	3	3	3	1
man	30-44	1	<=10 ans	2.00	no mobile	>=1 day	<=3	2	1	no	yes	yes	negative	negative	negative	negative	9	no STI	yes	2014	negative	1	5	3	3	3	3	2	20	10
man	45-62	1	>10 ans	2.00	no mobile	>=1 day	>3mines	6	2	no	no		negative	negative	negative	negative	9	no STI	no			2	5	3	3	3	3	1
man	18-29	2	<=10 ans	0.25	mobile	>=1 day	<=3	6	10	no	yes	no	negative	negative	negative	negative	9	no STI	yes	2018	negative	2	5	3	1	3	3	2	20	17
man	30-44	1	<=10 ans	4.00	no mobile	>=1 day	>3mines	2	1	no	yes	yes	negative	negative	negative	negative	9	no STI	no			1	5	2	3	3	3	1
man	45-62	2	>10 ans	0.04	mobile	>=1 day	>3mines	1	10	no	yes	no	negative	negative	negative	negative	9	no STI	no			2	5	4	3	3	3	1
man	18-29	1	<=10 ans	0.75	no mobile	included on site or dnk	<=3	3	1	no	no		negative	negative	negative	negative	9	no STI	no			1	5	2	0	3	3	2	40	20
man	30-44	2	<=10 ans	0.25	no mobile	<1 day	<=3	0	1	no	no		negative	negative	negative	negative	9	no STI	yes	2018	negative	2	4	4	1	0	3	1
man	30-44	2	>10 ans	0.04	no mobile	>=1 day	<=3	1	3	I paid	yes	no	negative	negative	negative	positive	negative	>=1 STI	no			0	0	1	3	3	3	1
man	30-44	2	<=10 ans	0.25	no mobile	>=1 day	<=3	3	4	I paid	yes	no	negative	negative	negative	negative	9	no STI	yes	2013	negative	3	3	4	3	3	3	1
man	30-44	1	<=10 ans	1.67	mobile	>=1 day	<=3	12	7	do not want to answer	no								no				5	2	3	3	3	2	1	10
man	18-29	1	<=10 ans	0.50	no mobile	>=1 day	>3mines	1		no	no								yes	2018	negative		1	3	9	9	9	2	8	17
man	30-44	1	<=10 ans	8.00	no mobile	>=1 day	<=3	10	1	do not want to answer	yes	do not want to answer							yes	2011	negative		2	2	3	3	3	1
man	30-44	2	>10 ans	0.25	no mobile	>=1 day	<=3	12	3	no	no		negative	negative	negative	negative	9	no STI	yes	2018	negative	1	2	1	3	3	3	1
man	45-62	1	>10 ans	0.50	no mobile	<1 day	<=3	2	10	I paid	yes	yes	negative	negative	negative	negative	9	no STI	yes	2019	negative	1	5	2	3	3	3	1
man	45-62	2	>10 ans	3.00	no mobile	>=1 day	<=3	38		I paid	yes	yes	negative	negative	negative	negative	9	no STI	nsp			1	3	1	3	3	3	1
man	30-44	2	<=10 ans	0.83	no mobile	>=1 day	>3mines	1	1	no	no		negative	negative	negative	negative	9	no STI	yes	2006	negative	0	0	1	3	3	3	1
man	45-62	0	>10 ans	0.33	no mobile	>=1 day	>3mines	3	3	no	yes	no	negative	negative	negative	negative	9	no STI	yes	2019	negative	1	2	1	3	3	3	1
man	30-44	1	<=10 ans	0.17	no mobile	<1 day	>3mines	2	10	I paid	yes	yes	negative	negative	negative	negative	9	no STI	yes	2018	negative	1	5	2	3	3	3	1
man	30-44	1	<=10 ans	0.08	no mobile	<1 day	<=3	4	1	no	no		negative	negative	negative	negative	9	no STI	no			1	5	3	2	3	3	2	40	25
man	18-29	2	<=10 ans	0.04	no mobile	<1 day	<=3	1	1	no	yes	yes	negative	negative	negative	negative	9	no STI	yes	2019	negative	1	1	1	0	3	3	1
man	18-29	2	<=10 ans	0.17	mobile	>=1 day	<=3	10		no	yes	yes							yes	2019	negative		1	2	1	9	9	1
man	30-44	1	<=10 ans	0.25	no mobile	<1 day	<=3	1	5	no	no		negative	negative	negative	positive	positive	>=1 STI	no			0	0	1	3	3	3	9
man	45-62	0	>10 ans	0.33	no mobile	>=1 day	<=3	2	5	I paid	yes	no	negative	negative	negative	negative	9	no STI	no			2	3	3	3	3	3	1
man	45-62	1	>10 ans	0.04	no mobile	>=1 day	<=3	1	1	no	no		negative	negative	negative	negative	9	no STI	yes	2019	negative	0	0	1	3	3	3	1
man	30-44	2	<=10 ans	1.92	no mobile		<=3	1	1	no	no		negative	negative	negative	negative	9	no STI	nsp			2	5	4	3	3	3	2	20	15
man	30-44	1	<=10 ans	0.58	no mobile	>=1 day	>3mines	2	15	no	no	no	negative	negative	negative	negative	9	no STI	yes	2019	negative	3	4	4	3	3	3	2	20	16
man	18-29	2	<=10 ans	1.42	mobile	>=1 day	<=3	8	10	missing data	yes	yes							no				0	1	3	3	3	2	20	22
man	45-62	1	>10 ans	0.17	no mobile	<1 day	<=3	6	3	I paid	yes	yes	negative	negative	negative	negative	9	no STI	yes	2018	negative	1	5	3	3	3	3	1
man	45-62	1	<=10 ans	0.25	no mobile	>=1 day	>3mines	1	3	no	no		negative	negative	negative	negative	9	no STI	yes	2019	negative	1	5	3	0	3	3	1
man	30-44	2	<=10 ans	1.50	no mobile	<1 day	<=3	5	1	no	yes	yes	negative	negative	negative	negative	9	no STI	no			0	0	1	3	3	3	1
man	30-44	2	>10 ans	0.33	no mobile	>=1 day	>3mines	10	10	no	yes	yes	negative	negative	negative	positive	positive	>=1 STI	yes	2017	negative	4	5	5	2	2	2	2	20	14
man	30-44	2	<=10 ans	0.17	no mobile	>=1 day	<=3	2	10	I paid	yes	no	negative	negative	negative	positive	negative	>=1 STI	no			1	2	1	1	3	3	2	3	13
man	30-44	2	<=10 ans	0.50	no mobile	>=1 day	<=3	1	1	no	no								no				5	2	4	3	3	1
man	30-44	1	<=10 ans	10.00	no mobile	>=1 day	>3mines	5	30	I paid	yes	yes							yes	2019	negative		1	1	3	3	3	2	40	16
man	45-62	1	<=10 ans	0.08	no mobile	>=1 day	>3mines	3	20	I paid	yes	yes	negative	negative	negative	negative	9	no STI	no			1	1	1	3	3	3	2	20	18
man	30-44	1	>10 ans	0.17	no mobile	>=1 day	<=3	1	1	no	no		negative	negative	negative	negative	9	no STI	yes	2018	negative	4	5	4	3	3	3	1
man	18-29	2	<=10 ans	0.33	no mobile	<1 day	<=3	3	1	I paid	yes	yes	negative	negative	negative	negative	9	no STI	no			3	2	4	1	3	3	2	6	14
man	30-44	1	>10 ans	0.42	no mobile	>=1 day	<=3	2	1	no	yes	no	negative	negative	negative	negative	9	no STI	no			0	0	1	3	3	3	1
man	30-44	1	>10 ans	16.00	mobile	<1 day	<=3	3	15	I paid	yes	yes	negative	negative	negative	negative	9	no STI	yes	2018	negative	3	5	4	1	3	3	2	4	14
man	18-29	2	<=10 ans	4.00	mobile	included on site or dnk	<=3	0	1	no	no		negative	negative	negative	negative	9	no STI	yes	2019	negative	1	1	1	3	3	3	1
man	45-62	1	>10 ans	3.00	no mobile	<1 day	<=3	12	1	no	no		negative	negative	negative	negative	9	no STI	yes	2017	negative	1	2	1	3	3	3	2	20	14
man	30-44	3	<=10 ans	2.00	no mobile	<1 day	<=3		3	no	yes	yes	negative	negative	negative	negative	9	no STI	yes	2019	negative	1	5	3	3	3	3	1
man	18-29	1	<=10 ans	0.03	no mobile	<1 day	>3mines	12	1	no	yes	no	negative	negative	negative	negative	9	no STI	no			2	5	3	3	3	3	2	20	16
man	30-44	2	<=10 ans	0.58	no mobile	>=1 day	<=3	1	1	no	yes	yes							no				0	1	3	3	3	1
man	18-29	2	<=10 ans	1.00	no mobile	included on site or dnk	<=3	1	1	no	yes	yes	negative	negative	negative	negative	9	no STI	no			0	0	1	3	3	3	1
man	30-44	2	<=10 ans	0.08	no mobile	>=1 day	<=3	1	7	no	no								yes	2019	negative		0	1	3	3	3	1
man	18-29	2	<=10 ans	1.00	no mobile	>=1 day	<=3	1	1	no	yes	no	negative	negative	negative	negative	9	no STI	no			3	2	1	3	3	3	1
man	45-62	1	>10 ans	3.00	mobile	<1 day	>3mines	12	1	I paid	no		negative	negative	negative	positive	negative	>=1 STI	nsp			1	2	1	3	3	3	1
man	30-44	2	<=10 ans	0.17	no mobile	<1 day	<=3	2	3	I paid	yes	yes	negative	negative	negative	negative	9	no STI	no			1	5	3	3	3	3	1
man	30-44	1	<=10 ans	0.17	no mobile	>=1 day	<=3	2	30	I paid	yes	no	negative	negative	negative	negative	9	no STI	no			1	5	2	3	3	3	1
man	18-29	2	<=10 ans	0.00	no mobile	>=1 day	<=3	6	15	no	no		negative	negative	negative	negative	9	no STI	no			1	3	3	3	3	3	2	10	19
man	45-62	1	<=10 ans	0.04	no mobile	<1 day	>3mines	8	4	I paid	yes	yes	negative	negative	negative	negative	9	no STI	yes	2019	negative	1	2	1	3	3	3	2	10	14
man	45-62	2	>10 ans	1.00	no mobile	>=1 day	<=3	48	1	no	yes	no	negative	negative	negative	negative	9	no STI	yes	2016	negative	0	0	1	3	3	3	2	6	22
man	30-44	1	<=10 ans	1.00	no mobile	>=1 day	<=3	4	2	do not want to answer	yes								yes	2016	negative		2	2	3	3	3	2	20	8
man	30-44	2	<=10 ans	0.92	no mobile	>=1 day	>3mines	3	3	I paid	yes	yes	negative	negative	negative	negative	9	no STI	no			1	3	1	3	3	3	1
man	45-62	1	>10 ans	0.50	no mobile	>=1 day	<=3	1	8	I paid	yes	no	negative	negative	negative	positive	positive	>=1 STI	no			2	5	3	3	3	3	1
man	30-44	1	<=10 ans	0.67	no mobile	>=1 day	>3mines	3	1	no	yes	no							no				5	4	3	3	3	2	20	16
man	45-62	2	>10 ans	0.25	no mobile	>=1 day	<=3	3	1	no	no		negative	negative	negative	positive	positive	>=1 STI	yes	2011	negative	1	1	1	3	3	3	1
man	30-44	2	>10 ans	3.00	mobile	>=1 day	<=3	3	1	no	no		negative	negative	negative	negative	9	no STI	yes	2017	negative	0	0	1	3	3	3	1
man	45-62	1	>10 ans	0.33	no mobile	<1 day	>3mines	12	0	I paid	yes	yes	negative	negative	negative	negative	9	no STI	yes	2019	negative	0	0	1	3	3	3	1
man	45-62	1	>10 ans	0.17	no mobile	<1 day	>3mines	4	3	no	yes	yes	negative	negative	negative	negative	9	no STI	yes	2018	negative	2	5	3	3	3	3	2	20	12
man	30-44	2	<=10 ans		no mobile	>=1 day	<=3	4	3	no	yes	yes	negative	negative	negative	negative	9	no STI	yes	2016	negative	1	2	1	3	3	3	1
man	45-62	1	>10 ans	0.25	no mobile	>=1 day	<=3	60	10	I paid	no		negative	negative	negative	negative	9	no STI	yes	2018	negative	0	0	1	3	3	3	2	20	15
man	30-44	2	>10 ans	0.08	no mobile	<1 day	<=3	4	1	no	no		negative	negative	negative	negative	9	no STI	no			1	4	2	3	3	3	2	40	22
man	18-29	2	<=10 ans	0.08	mobile	>=1 day	>3mines	8	10	no	yes	yes	negative	negative	negative	negative	9	no STI	no			2	5	3	2	3	3	2	5	16
man	45-62	1	>10 ans	8.00	no mobile	<1 day	<=3	8	50	I paid	yes	yes	negative	negative	negative	positive	negative	>=1 STI	yes	2019	negative	3	5	4	3	3	3	1
man	45-62	2	>10 ans	2.00	mobile	>=1 day	<=3	10	15	I paid	yes	yes	positive	negative	negative	negative	9	>=1 STI	yes	2018	negative	0	0	1	3	3	3	1
man	30-44	1	<=10 ans	1.00	no mobile	>=1 day	<=3	3	5	no	yes	yes							yes	2018	negative		0	1	3	3	3	1
man	18-29	2	<=10 ans	0.08	no mobile	<1 day	>3mines	4	6	no	no		negative	negative	negative	negative	9	no STI	yes	2018	negative	3	3	4	3	3	3	2	20	20
man	18-29	2	<=10 ans	2.00	no mobile	>=1 day	>3mines	1	1	no	yes	yes							no				4	2	3	3	3	1
man	45-62	1	>10 ans	0.50	no mobile	>=1 day	>3mines	1	1	no	yes	no							yes	2015	negative		1	1	3	3	3	2	5	15
man	18-29	2	<=10 ans	0.33	no mobile	>=1 day	<=3	2	1	no	no		negative	negative	negative	negative	9	no STI	yes	2019	negative	0	0	1	3	3	3	2	10	20
man	30-44	1	>10 ans	8.00	no mobile	>=1 day	<=3	1	1	I paid	no								yes	2017	negative		5	5	3	3	3	2	20	8
man	18-29	2	<=10 ans	0.67	no mobile	<1 day	>3mines	20	1	no	no		negative	negative	negative	negative	9	no STI	no			0	0	1	3	3	3	2	20	17
man	30-44	2	<=10 ans	0.67	no mobile	included on site or dnk	<=3	2	8	I paid	yes	yes	negative	negative	negative	negative	9	no STI	no			2	5	3	3	3	3	1
man	30-44	2	>10 ans	0.50	no mobile	>=1 day	>3mines	3	1	no	no		negative	negative	negative	negative	9	no STI	yes	2017	negative	1	3	2	3	3	3	1
man	30-44	2	<=10 ans	0.17		<1 day	<=3	10	2	no	yes	yes	negative	negative	negative	negative	9	no STI	no			0	0	1	3	3	3	2	10	12
man	30-44	2	<=10 ans	0.17	no mobile	>=1 day	<=3	1	1	no	no								yes	2019	negative		0	1	3	3	3	1
man	45-62	1	<=10 ans	0.04	no mobile	>=1 day	<=3	4	2	I paid	yes	no	negative	negative	negative	negative	9	no STI	no			0	0	1	3	3	3	1
man	45-62	1	>10 ans	0.33	no mobile	<1 day	<=3	4	0	I paid	yes	yes	positive	negative	negative	negative	9	>=1 STI	no			1	5	2	3	3	3	2	20	14
man	30-44	2	<=10 ans	1.00	no mobile	>=1 day	<=3	4	1	no	no		negative	negative	negative	negative	9	no STI	no			1	2	3	3	3	3	1
man	45-62	1	>10 ans	0.58	mobile	>=1 day	>3mines	2	8	I paid	yes	yes							no				5	5	3	3	3	1
man	45-62	2	<=10 ans	2.83	no mobile		>3mines	52	5	I paid	yes	no	negative	negative	negative	positive	negative	>=1 STI	yes	2018	negative	1	1	1	3	3	3	1
man	45-62	2	>10 ans	7.00	no mobile	<1 day	>3mines	12	20	I paid	yes	no	negative	negative	negative	negative	9	no STI	no			0	0	1	3	3	3	1
man	45-62	1	>10 ans	0.25	no mobile	included on site or dnk	<=3	1	0	no	yes	no	negative	negative	negative	positive	negative	>=1 STI	no			1	2	1	3	3	3	1
man	45-62	2	>10 ans	1.50	no mobile	>=1 day	<=3	4	3	I paid	yes	yes	positive	negative	negative	negative	9	>=1 STI	yes	2018	negative	0	0	1	3	3	3	1
man	45-62	1	>10 ans	0.33	no mobile	>=1 day	>3mines	3	2	no	yes	yes	negative	negative	negative	negative	9	no STI	yes	2014	negative	0	0	1	3	3	3	1
man	45-62	1	>10 ans	0.83	no mobile	<1 day	<=3	1	2	I paid	yes	yes	negative	negative	negative	negative	9	no STI	yes	2017	negative	0	0	1	3	3	3	2	3	20
man	18-29	2	<=10 ans	1.00	no mobile	>=1 day	<=3	10	3	do not want to answer	yes	yes							no				5	2	3	3	3	2	10	18
man	18-29	2	<=10 ans	0.25	no mobile	<1 day	>3mines	15	100	no	yes	no	negative	negative	negative	negative	9	no STI	yes	2018	negative	2	5	4	3	3	3	1
man	45-62	2	>10 ans	0.25	no mobile	<1 day	<=3	3	1	no	no		negative	negative	negative	positive	negative	>=1 STI	yes	2018	negative	1	2	1	3	3	3	1
man	45-62	1	>10 ans	0.04	no mobile	<1 day	<=3	6	0	I paid	yes	yes	negative	negative	negative	negative	9	no STI	yes	2017	negative	1	5	3	3	3	3	2	10	21
man	30-44	2	>10 ans	1.00	no mobile	>=1 day	<=3	2	1	no	yes	yes	negative	negative	negative	negative	9	no STI	no			0	0	1	3	3	3	1
man	45-62	1	>10 ans	2.00	no mobile	>=1 day	<=3	6	1	no	yes	yes	negative	negative	positive	negative	9	>=1 STI	yes	2019	negative	0	0	1	3	3	3	1
man	45-62	1	>10 ans	3.00	no mobile	>=1 day	<=3	2	1	no	yes	no	negative	negative	negative	negative	9	no STI	yes	2005	negative	0	0	1	3	3	3	1
man	30-44	2	<=10 ans	4.50	no mobile	>=1 day	<=3	3	1	no	no		negative	negative	negative	negative	9	no STI	yes	2018	negative	0	0	1	3	3	3	1
man	45-62	1	>10 ans	0.17	no mobile	<1 day	>3mines	4	1	no	no		negative	negative	negative	negative	9	no STI	yes	2018	negative	2	2	2	3	3	3	1
man	45-62	0	>10 ans	0.50	no mobile	<1 day	>3mines	52	5	I paid	yes	yes	negative	negative	negative	negative	9	no STI	yes	2013	negative	0	0	1	3	3	3	2	20	13
man	30-44	1	>10 ans	10.00	mobile	>=1 day	<=3	5	6	do not want to answer	yes	no							yes	2016	negative		0	1	3	3	3	1
man	45-62	1	>10 ans	8.00	no mobile	<1 day	<=3	12	80	I paid	yes	yes	negative	negative	negative	negative	9	no STI	no			0	0	1	3	3	3	2	20	18
man	30-44	1	<=10 ans	0.25	no mobile	>=1 day	<=3	1	1	no	no								no				5	4	3	3	3	1
man	45-62	1	>10 ans	0.67	mobile	>=1 day	<=3	3	1	no	yes	yes	negative	negative	negative	positive	negative	>=1 STI	yes	2019	negative	2	2	2	3	3	3	1
man	18-29	2	<=10 ans	0.25	no mobile	>=1 day	>3mines	3	1	no	yes	yes	negative	negative	negative	negative	9	no STI	yes	2018	negative	2	5	3	0	3	3	2	20	16
man	45-62	2	>10 ans	0.42	no mobile	<1 day	<=3	2	1	no	no		negative	negative	negative	negative	9	no STI	no			2	3	3	3	3	3	1
man	30-44	3	<=10 ans	0.25	mobile	>=1 day	<=3	10	3	I paid	yes	no	negative	negative	negative	negative	9	no STI	yes	2019	negative	3	5	4	3	3	3	1
man	30-44	2	<=10 ans	0.50	mobile	>=1 day	<=3	1	3	no	yes	no	negative	negative	negative	positive	positive	>=1 STI	no			1	5	2	3	3	3	1
man	30-44	2	<=10 ans	0.25	no mobile	<1 day	<=3	2	1	no	yes	yes	negative	negative	positive	negative	9	>=1 STI	no			2	1	1	3	3	3	1
man	30-44		>10 ans	1.00	no mobile	>=1 day	<=3	1	0	missing data	dnk		negative	negative	negative	negative	9	no STI	no			9	5	5	3	2	3	2	20	10
man	30-44	1	>10 ans	0.50	mobile	<1 day	<=3	2	3	no	no		negative	negative	negative	negative	9	no STI	no			3	5	4	3	3	3	1
man	30-44	1	<=10 ans	0.05	no mobile	>=1 day	>3mines	2	6	no	yes	yes							yes	2018	negative		5	4	3	3	3	2	8	17
man	30-44	2	>10 ans	0.08	no mobile	>=1 day	>3mines	12	1	no	yes	no	negative	negative	negative	negative	9	no STI	yes	2019	negative	1	2	1	3	3	3	2	10	20
man	18-29	2	<=10 ans	0.58	no mobile	>=1 day	<=3	1	30	do not want to answer	yes	do not want to answer							yes	2019	negative		5	5	3	3	3	1
man	30-44	2	>10 ans	0.04	mobile	>=1 day	<=3	10	20	no	yes	no	negative	negative	negative	negative	9	no STI	yes	2014	negative	2	4	4	3	3	3	1
man	30-44	1	>10 ans	7.00	no mobile	<1 day	<=3	20	1	no	no								no				0	1	3	3	3	2	10	35
man	45-62	1	>10 ans	0.08	mobile	>=1 day	>3mines	4	20	do not want to answer	yes	yes							no				5	5	3	3	3	2	20	15
man	30-44	1	<=10 ans		mobile	<1 day	<=3	6	1	no	no		negative	negative	negative	negative	9	no STI	missing data			3	5	4	3	3	3	2	20	25
man	45-62	1	>10 ans	0.08	mobile	>=1 day	>3mines	14	10	I paid	yes	no	negative	negative	negative	negative	9	no STI	yes	2018	negative	3	2	3	3	3	3	2	40	55
man	45-62	1	>10 ans	0.33	no mobile	<1 day	<=3	5	1	no	no		negative	negative	negative	negative	9	no STI	no			0	0	1	3	3	3	2	2	24
man	45-62	1	>10 ans	1.00	no mobile	included on site or dnk	<=3	5	1	no	no		negative	negative	negative	negative	9	no STI	yes	2016	negative	1	5	2	3	3	3	1
man	18-29	1	<=10 ans	3.00	no mobile	>=1 day	<=3	6	5	I paid	yes	yes							yes	2017	negative		5	4	3	3	3	2	30	10
man	18-29	2	<=10 ans	0.25	no mobile	<1 day	<=3	15	1	no	yes	yes	negative	negative	negative	negative	9	no STI	no			1	5	3	3	3	3	1
man	45-62	1	>10 ans	0.50	no mobile	>=1 day	<=3	2	1	no	yes	no	negative	negative	positive	negative	9	>=1 STI	no			1	5	2	3	3	3	1
man	18-29	1	<=10 ans	0.25	no mobile	>=1 day	>3mines	5	1	missing data	no								yes	2019	negative		3	3	3	3	3	3
man	30-44	1	<=10 ans	0.42	no mobile	>=1 day	<=3	1	3	no	yes	yes							yes	2019	negative		2	3	3	3	3	1
man	30-44	1	<=10 ans	1.67	mobile	>=1 day	>3mines	12	1	do not want to answer	yes	yes							no				5	3	3	3	3	1
man	30-44	2	<=10 ans	0.33	no mobile	>=1 day	<=3	1	1	no	no		negative	negative	negative	negative	9	no STI	no			0	0	1	3	3	3	1
man	30-44	2	<=10 ans	0.33	no mobile	>=1 day	<=3	1	7	I paid	yes	yes	negative	negative	negative	negative	9	no STI	yes	2015	negative	0	0	1	3	3	3	1
man	18-29	2	<=10 ans	0.17	no mobile	<1 day	>3mines	20	2	no	yes	yes	negative	negative	negative	negative	9	no STI	yes	2019	negative	3	5	4	3	3	3	2	15	22
man	30-44	1	>10 ans	1.75	no mobile	>=1 day	<=3	4	15	I paid	yes	yes	negative	negative	negative	negative	9	no STI	yes	2018	negative	1	5	2	3	3	3	1
man	18-29	2	<=10 ans	0.17	no mobile	>=1 day	<=3	1	5	I paid	yes	yes							yes	2019	negative		1	1	3	3	3	2	20	15
man	18-29	2	<=10 ans	0.50	no mobile	>=1 day	<=3	37	1	no	no		negative	negative	negative	negative	9	no STI	no			2	5	3	3	3	3	2	20	18
man	45-62	1	>10 ans	10.00	no mobile	>=1 day	<=3	1	0	no	yes	yes							no				1	2	3	3	3	2	5	20
man	30-44	2	<=10 ans	0.25	no mobile	<1 day	<=3	3	1	no	no		negative	negative	negative	negative	9	no STI	yes		negative	3	5	5	3	3	3	2	40	15
man	45-62	1	>10 ans	1.50	no mobile	>=1 day	>3mines	6	5	no	yes	yes	negative	negative	negative	positive	negative	>=1 STI	yes	2019	negative	2	3	3	3	3	3	2	10	20
man	45-62	2	<=10 ans	0.08	mobile	>=1 day	<=3	2	2	I paid	yes	yes	negative	negative	negative	negative	9	no STI	yes	2019	negative	1	2	1	3	3	3	1
man	45-62	0	<=10 ans	0.50	no mobile	>=1 day	>3mines	1	1	no	yes	no	negative	negative	negative	negative	9	no STI	no			2	2	3	3	3	3	2	20	21
man	18-29	2	<=10 ans	1.58	mobile	>=1 day	<=3	1	30	no	yes	yes							no				5	2	3	3	3	1
man	30-44	1	>10 ans	0.04	mobile	>=1 day	>3mines	24	1	no	no								no				5	5	9	9	9	2	40	12
man	30-44	2	>10 ans	0.58	no mobile	>=1 day	>3mines	2	1	missing data	no								no				5	5	3	3	3	1
man	45-62	0	>10 ans	1.50	no mobile	<1 day	<=3	10	1	no	yes	yes	negative	negative	negative	negative	9	no STI	yes	2012	negative	0	0	1	3	3	3	1
man	45-62	2	>10 ans	0.50	no mobile	>=1 day	>3mines	3	1	no	no		negative	negative	negative	negative	9	no STI	yes	2018	negative	0	0	1	3	3	3	1
man	18-29	2	<=10 ans	0.08	mobile	>=1 day	<=3	3	99	no	yes	yes	positive	negative	negative	negative	9	>=1 STI	no			1	1	1	3	3	3	1
man	30-44	0	<=10 ans	0.25	mobile	>=1 day	<=3	4	1	no	yes	yes	negative	negative	negative	negative	9	no STI	yes	2017	negative	2	5	3	3	3	3	1
man	45-62	1	>10 ans	2.00	no mobile	<1 day	<=3	12	4	no	no		negative	negative	negative	negative	9	no STI	yes	2019	ne sait pas	0	0	1	3	3	3	1
man	18-29	2	<=10 ans	0.12	no mobile	<1 day	>3mines	4	5	no	no		negative	negative	negative	negative	9	no STI	yes	2009	negative	1	5	3	3	3	3	1
man	18-29	2	<=10 ans	0.42	no mobile	>=1 day	<=3	5	1	no	yes	yes							yes	2019	negative		5	2	3	3	3	1
man	30-44	1	>10 ans	0.67	no mobile	<1 day	>3mines	2	1	no	no		negative	negative	negative	negative	9	no STI	yes	2019	negative	0	0	1	3	3	3	1
man	18-29	2	<=10 ans	0.33	no mobile	>=1 day	<=3	1	8	missing data	yes	yes							no				5	4	3	3	3	1
man	18-29	2	<=10 ans	0.75	no mobile	>=1 day	<=3	1	3	no	yes	yes							no				5	5	3	3	3	2	10	17
man	30-44	2	>10 ans	0.25	no mobile	>=1 day	>3mines	12	1	no	no		negative	negative	negative	negative	9	no STI	no			2	2	1	3	3	3	1
man	45-62	1	>10 ans	5.00	no mobile	>=1 day	<=3	7	2	no	no								no				0	1	3	3	3	1
man	30-44	2	>10 ans	1.00	no mobile	>=1 day	<=3	6	1	no	yes	yes	negative	negative	negative	negative	9	no STI	yes	2014	negative	2	5	3	3	3	3	2	10	15
man	45-62	1	>10 ans	0.25	no mobile	<1 day	<=3	2	10	no	yes	yes	negative	negative	negative	negative	9	no STI	yes	2015	negative	0	0	1	3	3	3	1
man	30-44	2	<=10 ans	0.50	no mobile	>=1 day	<=3	1	2	I paid	yes		negative	negative	negative	negative	9	no STI	no			2	5	2	3	3	3	2	20	28
man	30-44	2	<=10 ans	0.58	mobile	<1 day	<=3	8	5	I paid	yes	no	negative	negative	negative	negative	9	no STI	yes	2017	negative	2	3	2	3	3	3	2	20	27
man	45-62	0	>10 ans	2.00	no mobile	>=1 day	<=3	2	1	no	no								no				0	1	3	3	3	2	15	16
man	45-62	3	>10 ans	0.13	no mobile	>=1 day	<=3	2	1	no	no								no				5	3	3	3	3	1
man	45-62	1	<=10 ans	0.27	no mobile	included on site or dnk	<=3	3	3	I paid	yes	yes	negative	negative	negative	negative	9	no STI	no			0	0	1	3	3	3	1
man	30-44	2	<=10 ans	0.50	no mobile	<1 day	<=3	1	10	I paid	yes	yes	negative	negative	negative	negative	9	no STI	yes	2013	negative	1	5	2	3	3	3	1
man	45-62	2	>10 ans	0.58	no mobile	<1 day	<=3	3	1	no	yes	yes	negative	negative	negative	positive	positive	>=1 STI	yes	2009	negative	1	3	2	3	3	3	2	20	22
man	45-62	1	>10 ans	30.00	no mobile	>=1 day	<=3	24	50	no	yes	yes							no				1	3	9	9	9	1
man	18-29	2	<=10 ans		no mobile		<=3	0	8	no	yes	no	negative	negative	negative	negative	9	no STI	yes	2019	negative	3	5	4	3	3	3	2	20	16
man	18-29	2	<=10 ans	0.42	no mobile	>=1 day	<=3	2	1	I paid	yes	yes	negative	negative	negative	negative	9	no STI	no			2	5	4	3	3	3	1
man	45-62	1	<=10 ans	0.17	no mobile	>=1 day	>3mines	5	1	no	no								no				1	1	3	3	3	1
man	30-44	2	>10 ans	0.25	no mobile	>=1 day	<=3	3	1	no	yes	yes	negative	negative	negative	negative	9	no STI	yes	2018	negative	1	5	3	3	3	3	1
man	18-29	2	<=10 ans	0.17	no mobile	>=1 day	>3mines	3	10	no	no		negative	negative	negative	negative	9	no STI	no			1	2	1	3	3	3	1
man	30-44	2	>10 ans	0.03	no mobile	<1 day	<=3	18	1	no	yes	no	negative	negative	negative	negative	9	no STI	yes	2017	negative	1	3	1	3	3	3	1
man	45-62	1	<=10 ans	0.33	no mobile	<1 day	<=3	1	1	missing data	no								no				2	2	3	3	3	2	10	17
man	18-29	2	<=10 ans	6.00	no mobile	>=1 day	<=3	1	20	missing data	yes	yes							no				5	4	3	3	3	1
man	30-44	2	>10 ans	1.00	no mobile	<1 day	>3mines	4	6	I paid	yes	yes	negative	negative	negative	negative	9	no STI	yes	2018	negative	1	5	2	3	3	3	1
man	30-44	2	<=10 ans	2.00	no mobile	>=1 day	<=3	2	2	no	yes	yes	negative	negative	negative	negative	9	no STI	no			2	5	4	0	3	3	2	20	15
man	30-44	3	<=10 ans	0.50	no mobile	<1 day	<=3	1	1	no	no		negative	negative	negative	negative	9	no STI	yes	2019	negative	0	0	1	3	3	3	1
man	30-44	1	<=10 ans	1.00	no mobile	<1 day	<=3	1	2	no	yes	no	negative	negative	positive	negative	9	>=1 STI	no			2	5	4	3	3	3	1
man	45-62	2	>10 ans	0.33	no mobile	<1 day	<=3		365	I paid	no		negative	negative	negative	negative	9	no STI	yes	2017	negative	3	5	5	3	3	3	2	5	20
man	18-29	1	<=10 ans	1.67	no mobile	>=1 day	<=3	1	1	no	yes	no	negative	negative	negative	negative	9	no STI	no			1	5	2	3	3	3	1
man	30-44	1	<=10 ans	0.25	no mobile	>=1 day	<=3	0	4	I paid	yes	yes	negative	negative	negative	negative	9	no STI	yes	2010	negative	3	2	3	2	3	3	2	20	11
man	30-44	0	>10 ans	0.17	no mobile	>=1 day	>3mines	2	9	do not want to answer	no								no				5	5	3	3	3	2	15	13
man	45-62	0	<=10 ans	0.08	no mobile	<1 day	<=3	1	1	no	no								yes	2012	negative		0	1	3	3	3	1
man	18-29	2	<=10 ans	0.17	no mobile	>=1 day	<=3	5	1	no	yes	yes	negative	negative	negative	negative	9	no STI	no			1	5	2	3	3	3	1
man	45-62	2	>10 ans	1.00	no mobile	>=1 day	>3mines	60	20	no	no		negative	negative	negative	negative	9	no STI	yes	2019	negative	0	0	1	3	3	3	1
man	45-62	1	>10 ans	0.25	no mobile	<1 day	>3mines	6	8	I paid	yes	no	negative	negative	negative	negative	9	no STI	yes	2018	negative	0	0	1	3	3	3	1
man	30-44	1	>10 ans	2.00	no mobile	>=1 day	<=3	6	2	no	no		negative	negative	negative	negative	9	no STI	no			1	1	1	3	3	3	2	30	14
man	45-62	1	>10 ans	0.17	mobile	>=1 day	<=3	1	1	do not want to answer	yes	no							yes	2016	negative		3	3	3	3	3	1
man	45-62	1	>10 ans	0.67	no mobile	>=1 day	<=3	1	1	no	no								no				0	1	3	3	3	2	10	24
man	45-62	1	>10 ans	0.17	no mobile	>=1 day	>3mines	2	50	no	yes	yes	negative	negative	negative	negative	9	no STI	yes	2019	negative	3	5	4	3	3	3	2	20	10
man	30-44	2	>10 ans	1.92	no mobile	>=1 day	<=3	1	1	no	yes	no	negative	negative	negative	negative	9	no STI	yes	2017	negative	0	0	1	3	3	3	1
man		1	<=10 ans	4.00	no mobile	<1 day	<=3	2	4	no	yes	yes							no				2	2	3	3	3	2	3	18
man	18-29	1	<=10 ans	3.00	no mobile	>=1 day	<=3	2	20	I paid	yes	no	negative	negative	negative	negative	9	no STI	no			2	5	4	3	3	3	2	3	14
man	30-44	2	>10 ans	3.00	no mobile	>=1 day	<=3	6	1	no	no		negative	negative	negative	negative	9	no STI	no			1	1	1	3	3	3	1
man	18-29	2	<=10 ans	0.33	mobile	>=1 day	>3mines	0	5	no	no		negative	negative	negative	negative	9	no STI	yes	2018	negative	0	0	1	3	3	3	1
man	45-62	2	>10 ans	0.08	no mobile	included on site or dnk	>3mines	12	16	no	yes	no	negative	negative	negative	negative	9	no STI	no			0	0	1	3	3	3	2	22	17
man	45-62	2	>10 ans	6.00	no mobile	>=1 day	<=3	2		I paid	yes	yes	negative	negative	negative	negative	9	no STI	yes	2017	negative	1	2	1	3	3	3	1
man	30-44	2	>10 ans	0.08	no mobile	<1 day	>3mines	23	10	no	no		negative	negative	negative	positive	positive	>=1 STI	yes	2019	negative	1	5	2	3	3	3	2	3	20
man	18-29	2	<=10 ans	0.17	mobile	>=1 day	<=3	2	10	no	yes	yes							no				5	5	3	3	3	2	20	12
man	45-62	1	>10 ans	2.00	no mobile	>=1 day	<=3	1	1	do not want to answer	yes	yes							no				5	4	3	3	3	1
man	30-44	2	<=10 ans	0.17	no mobile	<1 day	>3mines	2	3	I paid	yes	yes	negative	negative	negative	negative	9	no STI	yes	2018	negative	0	0	1	3	3	3	1
man	30-44	2	<=10 ans	0.33	no mobile	>=1 day	<=3	1	1	no	no								yes	2013	negative		1	1	3	3	3	1
man	18-29	2	<=10 ans	0.42	no mobile	>=1 day	<=3	3	1	no	no		negative	negative	negative	negative	9	no STI	yes	2019	negative	3	3	4	3	3	3	2	10	20
man	18-29	2	<=10 ans	0.25	no mobile	<1 day	<=3	2	2	no	no		negative	negative	negative	negative	9	no STI	no			2	5	4	3	3	3	1
man	45-62	0	>10 ans	0.05	no mobile	>=1 day	<=3	1	3	I paid	yes	yes							yes	2018	negative		5	3	3	3	3	2	40	21
man	45-62	1	>10 ans	0.07	no mobile	<1 day	<=3	12	1	no	yes	no	negative	negative	negative	negative	9	no STI	no			0	0	1	3	3	3	1
man	18-29	2	<=10 ans	0.42	no mobile	<1 day	<=3	6	4	no	yes	yes	negative	negative	negative	negative	9	no STI	yes	2014	negative	1	5	2	3	3	3	1
man	18-29	2	>10 ans	0.08	no mobile	>=1 day	<=3	5	1	no	yes	yes	negative	negative	negative	negative	9	no STI	yes	2019	negative	1	1	1	3	3	3	2	20	13
man	30-44	1	<=10 ans	0.25	no mobile	>=1 day	>3mines	2		no	yes	yes							yes	2019	ne sait pas		5	5	3	3	3	2	10	10
man	30-44	1	<=10 ans	0.58	no mobile	>=1 day	<=3	1		do not want to answer	do not want to answer								no				5	5	3	3	3	1
man	18-29	1	<=10 ans	2.33	no mobile	>=1 day	>3mines	0	5	I paid	yes	no	negative	negative	negative	negative	9	no STI	no			1	5	2	0	3	3	2	20	17
